# Supplementary material for: The Role of ClpV in the Physiology and Pathogenicity of Xanthomonas citri subsp. citri Strain zlm1908
Source: Microorganisms. 2024 Dec 9;12(12):2536. doi: 10.3390/microorganisms12122536 (PMC11677086; doi:10.3390/microorganisms12122536)
Supplement: Supplementary file 1 [file microorganisms-12-02536-s001.zip]

Archive with 1 entries (1 files):
- microorganisms-3304200-supplementary.pdf
